# Supplementary material for: The involvement of MALAT1-ALKBH5 signaling axis into proliferation and metastasis of human papillomavirus-positive cervical cancer
Source: Cancer Biol Ther. 2023 Aug 28;24(1):2249174. doi: 10.1080/15384047.2023.2249174 (PMC10464551; doi:10.1080/15384047.2023.2249174)
Supplement: Supplemental Material [file KCBT_A_2249174_SM9107.zip]

Archive with 8 entries (7 files):
- Supplemental figures/
- Supplemental figures/Figure Legends.docx
- Supplemental figures/Figure S1.tiff
- Supplemental figures/Figure S2.tif
- Supplemental figures/Figure S3.tiff
- Supplemental figures/Figure S4.tiff
- Supplemental figures/Figure S5.tiff
- Supplemental figures/Figure S6.tiff
